# Supplementary material for: An exceptionally stable octacobalt-cluster-based metal–organic framework for enhanced water oxidation catalysis
Source: Chem Sci. 2019 Sep 10;10(42):9859–64. doi: 10.1039/c9sc03224j (PMC6977550; doi:10.1039/c9sc03224j)
Supplement: Supplementary file 2 [file SC-010-C9SC03224J-s002.cif]

# Electronic Supplementary Material (ESI) for Chemical Science.
# This journal is © The Royal Society of Chemistry 2019

####################################################################### 
# 
# This file contains crystal structure data downloaded from the 
# Cambridge Structural Database (CSD) hosted by the Cambridge 
# Crystallographic Data Centre (CCDC).
# 
# Full information about CCDC data access policies and citation 
# guidelines are available at http://www.ccdc.cam.ac.uk/access/V1 
# 
# Audit and citation data items may have been added by the CCDC. 
# Please retain this information to preserve the provenance of 
# this file and to allow appropriate attribution of the data. 
# 
#######################################################################

data_Co4_bdt
_database_code_depnum_ccdc_archive 'CCDC 1881071'
loop_
_audit_author_name
_audit_author_address
'Ning-Yu Huang'
;Sun Yat-Sen University
China
;
_audit_update_record             
;
2018-11-25 deposited with the CCDC.	2019-08-28 downloaded from the CCDC.
;
_audit_creation_date             2018-11-23
_audit_creation_method           
;
Olex2 1.2
(compiled 2017.08.10 svn.r3458 for OlexSys, GUI svn.r5381)
;
_shelxl_version_number           2013-2
_chemical_name_common            ?
_chemical_name_systematic        
;
 ?
;
_chemical_formula_moiety         '1(C60 H44 Co8 N36 O6)'
_chemical_formula_sum            'C60.01 H44.01 Co8 N36.01 O6'
_chemical_formula_weight         1837.04
_chemical_melting_point          ?
loop_
_atom_type_symbol
_atom_type_description
_atom_type_scat_dispersion_real
_atom_type_scat_dispersion_imag
_atom_type_scat_source
C C 0.0181 0.0091 'International Tables Vol C Tables 4.2.6.8 and 6.1.1.4'
H H 0.0000 0.0000 'International Tables Vol C Tables 4.2.6.8 and 6.1.1.4'
Co Co -2.3653 3.6143 'International Tables Vol C Tables 4.2.6.8 and 6.1.1.4'
N N 0.0311 0.0180 'International Tables Vol C Tables 4.2.6.8 and 6.1.1.4'
O O 0.0492 0.0322 'International Tables Vol C Tables 4.2.6.8 and 6.1.1.4'

_shelx_space_group_comment       
;
The symmetry employed for this shelxl refinement is uniquely defined
by the following loop, which should always be used as a source of
symmetry information in preference to the above space-group names.
They are only intended as comments.
;
_space_group_crystal_system      cubic
_space_group_IT_number           225
_space_group_name_H-M_alt        'F m -3 m'
_space_group_name_Hall           '-F 4 2 3'
loop_
_space_group_symop_operation_xyz
'x, y, z'
'-x, -y, z'
'-x, y, -z'
'x, -y, -z'
'z, x, y'
'z, -x, -y'
'-z, -x, y'
'-z, x, -y'
'y, z, x'
'-y, z, -x'
'y, -z, -x'
'-y, -z, x'
'y, x, -z'
'-y, -x, -z'
'y, -x, z'
'-y, x, z'
'x, z, -y'
'-x, z, y'
'-x, -z, -y'
'x, -z, y'
'z, y, -x'
'z, -y, x'
'-z, y, x'
'-z, -y, -x'
'x, y+1/2, z+1/2'
'-x, -y+1/2, z+1/2'
'-x, y+1/2, -z+1/2'
'x, -y+1/2, -z+1/2'
'z, x+1/2, y+1/2'
'z, -x+1/2, -y+1/2'
'-z, -x+1/2, y+1/2'
'-z, x+1/2, -y+1/2'
'y, z+1/2, x+1/2'
'-y, z+1/2, -x+1/2'
'y, -z+1/2, -x+1/2'
'-y, -z+1/2, x+1/2'
'y, x+1/2, -z+1/2'
'-y, -x+1/2, -z+1/2'
'y, -x+1/2, z+1/2'
'-y, x+1/2, z+1/2'
'x, z+1/2, -y+1/2'
'-x, z+1/2, y+1/2'
'-x, -z+1/2, -y+1/2'
'x, -z+1/2, y+1/2'
'z, y+1/2, -x+1/2'
'z, -y+1/2, x+1/2'
'-z, y+1/2, x+1/2'
'-z, -y+1/2, -x+1/2'
'x+1/2, y, z+1/2'
'-x+1/2, -y, z+1/2'
'-x+1/2, y, -z+1/2'
'x+1/2, -y, -z+1/2'
'z+1/2, x, y+1/2'
'z+1/2, -x, -y+1/2'
'-z+1/2, -x, y+1/2'
'-z+1/2, x, -y+1/2'
'y+1/2, z, x+1/2'
'-y+1/2, z, -x+1/2'
'y+1/2, -z, -x+1/2'
'-y+1/2, -z, x+1/2'
'y+1/2, x, -z+1/2'
'-y+1/2, -x, -z+1/2'
'y+1/2, -x, z+1/2'
'-y+1/2, x, z+1/2'
'x+1/2, z, -y+1/2'
'-x+1/2, z, y+1/2'
'-x+1/2, -z, -y+1/2'
'x+1/2, -z, y+1/2'
'z+1/2, y, -x+1/2'
'z+1/2, -y, x+1/2'
'-z+1/2, y, x+1/2'
'-z+1/2, -y, -x+1/2'
'x+1/2, y+1/2, z'
'-x+1/2, -y+1/2, z'
'-x+1/2, y+1/2, -z'
'x+1/2, -y+1/2, -z'
'z+1/2, x+1/2, y'
'z+1/2, -x+1/2, -y'
'-z+1/2, -x+1/2, y'
'-z+1/2, x+1/2, -y'
'y+1/2, z+1/2, x'
'-y+1/2, z+1/2, -x'
'y+1/2, -z+1/2, -x'
'-y+1/2, -z+1/2, x'
'y+1/2, x+1/2, -z'
'-y+1/2, -x+1/2, -z'
'y+1/2, -x+1/2, z'
'-y+1/2, x+1/2, z'
'x+1/2, z+1/2, -y'
'-x+1/2, z+1/2, y'
'-x+1/2, -z+1/2, -y'
'x+1/2, -z+1/2, y'
'z+1/2, y+1/2, -x'
'z+1/2, -y+1/2, x'
'-z+1/2, y+1/2, x'
'-z+1/2, -y+1/2, -x'
'-x, -y, -z'
'x, y, -z'
'x, -y, z'
'-x, y, z'
'-z, -x, -y'
'-z, x, y'
'z, x, -y'
'z, -x, y'
'-y, -z, -x'
'y, -z, x'
'-y, z, x'
'y, z, -x'
'-y, -x, z'
'y, x, z'
'-y, x, -z'
'y, -x, -z'
'-x, -z, y'
'x, -z, -y'
'x, z, y'
'-x, z, -y'
'-z, -y, x'
'-z, y, -x'
'z, -y, -x'
'z, y, x'
'-x, -y+1/2, -z+1/2'
'x, y+1/2, -z+1/2'
'x, -y+1/2, z+1/2'
'-x, y+1/2, z+1/2'
'-z, -x+1/2, -y+1/2'
'-z, x+1/2, y+1/2'
'z, x+1/2, -y+1/2'
'z, -x+1/2, y+1/2'
'-y, -z+1/2, -x+1/2'
'y, -z+1/2, x+1/2'
'-y, z+1/2, x+1/2'
'y, z+1/2, -x+1/2'
'-y, -x+1/2, z+1/2'
'y, x+1/2, z+1/2'
'-y, x+1/2, -z+1/2'
'y, -x+1/2, -z+1/2'
'-x, -z+1/2, y+1/2'
'x, -z+1/2, -y+1/2'
'x, z+1/2, y+1/2'
'-x, z+1/2, -y+1/2'
'-z, -y+1/2, x+1/2'
'-z, y+1/2, -x+1/2'
'z, -y+1/2, -x+1/2'
'z, y+1/2, x+1/2'
'-x+1/2, -y, -z+1/2'
'x+1/2, y, -z+1/2'
'x+1/2, -y, z+1/2'
'-x+1/2, y, z+1/2'
'-z+1/2, -x, -y+1/2'
'-z+1/2, x, y+1/2'
'z+1/2, x, -y+1/2'
'z+1/2, -x, y+1/2'
'-y+1/2, -z, -x+1/2'
'y+1/2, -z, x+1/2'
'-y+1/2, z, x+1/2'
'y+1/2, z, -x+1/2'
'-y+1/2, -x, z+1/2'
'y+1/2, x, z+1/2'
'-y+1/2, x, -z+1/2'
'y+1/2, -x, -z+1/2'
'-x+1/2, -z, y+1/2'
'x+1/2, -z, -y+1/2'
'x+1/2, z, y+1/2'
'-x+1/2, z, -y+1/2'
'-z+1/2, -y, x+1/2'
'-z+1/2, y, -x+1/2'
'z+1/2, -y, -x+1/2'
'z+1/2, y, x+1/2'
'-x+1/2, -y+1/2, -z'
'x+1/2, y+1/2, -z'
'x+1/2, -y+1/2, z'
'-x+1/2, y+1/2, z'
'-z+1/2, -x+1/2, -y'
'-z+1/2, x+1/2, y'
'z+1/2, x+1/2, -y'
'z+1/2, -x+1/2, y'
'-y+1/2, -z+1/2, -x'
'y+1/2, -z+1/2, x'
'-y+1/2, z+1/2, x'
'y+1/2, z+1/2, -x'
'-y+1/2, -x+1/2, z'
'y+1/2, x+1/2, z'
'-y+1/2, x+1/2, -z'
'y+1/2, -x+1/2, -z'
'-x+1/2, -z+1/2, y'
'x+1/2, -z+1/2, -y'
'x+1/2, z+1/2, y'
'-x+1/2, z+1/2, -y'
'-z+1/2, -y+1/2, x'
'-z+1/2, y+1/2, -x'
'z+1/2, -y+1/2, -x'
'z+1/2, y+1/2, x'

_cell_length_a                   25.33604(18)
_cell_length_b                   25.33604(18)
_cell_length_c                   25.33604(18)
_cell_angle_alpha                90
_cell_angle_beta                 90
_cell_angle_gamma                90
_cell_volume                     16263.6(3)
_cell_formula_units_Z            3.99936
_cell_measurement_reflns_used    8683
_cell_measurement_temperature    293(2)
_cell_measurement_theta_max      77.4590
_cell_measurement_theta_min      2.9900
_shelx_estimated_absorpt_T_max   ?
_shelx_estimated_absorpt_T_min   ?
_exptl_absorpt_coefficient_mu    6.510
_exptl_absorpt_correction_T_max  1.00000
_exptl_absorpt_correction_T_min  0.48477
_exptl_absorpt_correction_type   multi-scan
_exptl_absorpt_process_details   
;
CrysAlisPro 1.171.38.40t (Rigaku Oxford Diffraction, 2015)
Empirical absorption correction using spherical harmonics,
 implemented in SCALE3 ABSPACK scaling algorithm.
;
_exptl_crystal_colour            'clear light red'
_exptl_crystal_colour_lustre     clear
_exptl_crystal_colour_modifier   light
_exptl_crystal_colour_primary    red
_exptl_crystal_density_diffrn    0.750
_exptl_crystal_density_meas      ?
_exptl_crystal_density_method    ?
_exptl_crystal_description       cube
_exptl_crystal_F_000             3680
_exptl_crystal_preparation       ?
_exptl_crystal_size_max          0.2
_exptl_crystal_size_mid          0.2
_exptl_crystal_size_min          0.2
_exptl_special_details           
;
 ?
;
_exptl_transmission_factor_max   ?
_exptl_transmission_factor_min   ?
_diffrn_reflns_av_R_equivalents  0.0381
_diffrn_reflns_av_unetI/netI     0.0113
_diffrn_reflns_Laue_measured_fraction_full 0.993
_diffrn_reflns_Laue_measured_fraction_max 1.000
_diffrn_reflns_limit_h_max       22
_diffrn_reflns_limit_h_min       -30
_diffrn_reflns_limit_k_max       30
_diffrn_reflns_limit_k_min       -26
_diffrn_reflns_limit_l_max       30
_diffrn_reflns_limit_l_min       -29
_diffrn_reflns_number            16211
_diffrn_reflns_point_group_measured_fraction_full 0.993
_diffrn_reflns_point_group_measured_fraction_max 1.000
_diffrn_reflns_theta_full        67.684
_diffrn_reflns_theta_max         67.357
_diffrn_reflns_theta_min         3.021
_diffrn_ambient_temperature      293(2)
_diffrn_detector                 'CCD plate'
_diffrn_detector_area_resol_mean ?
_diffrn_measured_fraction_theta_full 0.993
_diffrn_measured_fraction_theta_max 1.000
_diffrn_measurement_details      
;
List of Runs (angles in degrees, time in seconds):

  # Type    Start    End  Width  t~exp~   \w     \q     \k     \f   Frames
#--------------------------------------------------------------------------
  1  \w    -95.00 -34.00   1.00   20.00    --  -32.00   0.00-108.00   61
  2  \w    -39.00  22.00   1.00   20.00    --  -32.00  72.00-180.00   61
  3  \w    -26.00  35.00   1.00   20.00    --  -32.00  72.00-108.00   61
  4  \w   -122.00 -60.00   1.00   20.00    --  -32.00   0.00 -36.00   62
  5  \w   -124.00 -20.00   1.00   50.00    -- -110.00  72.00-180.00  104
  6  \w   -185.00-109.00   1.00   50.00    -- -110.00 -72.00-108.00   76
  7  \w   -124.00 -20.00   1.00   50.00    -- -110.00  72.00 -36.00  104
  8  \w   -124.00 -35.00   1.00   50.00    -- -110.00  72.00-108.00   89
  9  \w   -167.00-131.00   1.00   50.00    -- -110.00 -72.00 -36.00   36
;
_diffrn_measurement_device       'abstract diffractometer'
_diffrn_measurement_device_type  
'dtrek-CrysAlisPro-abstract goniometer imported rigaku-d*trek images'
_diffrn_measurement_method       '\w scans'
_diffrn_orient_matrix_type       
'CrysAlisPro convention (1999,Acta A55,543-557)'
_diffrn_orient_matrix_UB_11      0.0196171000
_diffrn_orient_matrix_UB_12      0.0536518000
_diffrn_orient_matrix_UB_13      -0.0207800000
_diffrn_orient_matrix_UB_21      -0.0477459000
_diffrn_orient_matrix_UB_22      0.0029493000
_diffrn_orient_matrix_UB_23      -0.0375044000
_diffrn_orient_matrix_UB_31      -0.0321330000
_diffrn_orient_matrix_UB_32      0.0284647000
_diffrn_orient_matrix_UB_33      0.0431124000
_diffrn_radiation_monochromator  graphite
_diffrn_radiation_probe          x-ray
_diffrn_radiation_type           CuK\a
_diffrn_radiation_wavelength     1.54184
_diffrn_source                   'fine-focus sealed X-ray tube'
_diffrn_source_type              'Enhance (Cu) X-ray Source'
_reflns_Friedel_coverage         0.000
_reflns_Friedel_fraction_full    .
_reflns_Friedel_fraction_max     .
_reflns_number_gt                759
_reflns_number_total             799
_reflns_odcompleteness_completeness 99.46
_reflns_odcompleteness_iscentric 1
_reflns_odcompleteness_theta     77.11
_reflns_special_details          
;
 Reflections were merged by SHELXL according to the crystal
 class for the calculation of statistics and refinement.
 
 Structure factors included contributions from the .fab file.
 
 _reflns_Friedel_fraction is defined as the number of unique
 Friedel pairs measured divided by the number that would be
 possible theoretically, ignoring centric projections and
 systematic absences.
;
_reflns_threshold_expression     'I > 2\s(I)'
_computing_cell_refinement       'CrysAlisPro 1.171.38.40t (Rigaku OD, 2015)'
_computing_data_collection       'CrysAlisPro 1.171.38.40t (Rigaku OD, 2015)'
_computing_data_reduction        'CrysAlisPro 1.171.38.40t (Rigaku OD, 2015)'
_computing_molecular_graphics    'Olex2 (Dolomanov et al., 2009)'
_computing_publication_material  'Olex2 (Dolomanov et al., 2009)'
_computing_structure_refinement  'ShelXL (Sheldrick, 2015)'
_computing_structure_solution    'ShelXT (Sheldrick, 2015)'
_refine_diff_density_max         0.625
_refine_diff_density_min         -0.347
_refine_diff_density_rms         0.080
_refine_ls_extinction_coef       0.000031(10)
_refine_ls_extinction_expression Fc^*^=kFc[1+0.001xFc^2^\l^3^/sin(2\q)]^-1/4^
_refine_ls_extinction_method     SHELXL
_refine_ls_goodness_of_fit_ref   1.122
_refine_ls_hydrogen_treatment    mixed
_refine_ls_matrix_type           full
_refine_ls_number_parameters     42
_refine_ls_number_reflns         799
_refine_ls_number_restraints     1
_refine_ls_R_factor_all          0.0513
_refine_ls_R_factor_gt           0.0501
_refine_ls_restrained_S_all      1.121
_refine_ls_shift/su_max          0.000
_refine_ls_shift/su_mean         0.000
_refine_ls_structure_factor_coef Fsqd
_refine_ls_weighting_details     
;
 w=1/[\s^2^(Fo^2^)+(0.1108P)^2^+33.1754P]
 where P=(Fo^2^+2Fc^2^)/3
;
_refine_ls_weighting_scheme      calc
_refine_ls_wR_factor_gt          0.1534
_refine_ls_wR_factor_ref         0.1553
_refine_special_details          
;
 ?
;
_olex2_refinement_description    
;
1. Fixed Uiso
 At 1.2 times of:
  All C(H) groups
2. Shared sites
{C1, N2}
3. Restrained distances
 O1-H1
 0.95 with sigma of 0.02
4. Uiso/Uaniso restraints and constraints
Uanis(C1) = Uanis(N2)
5. Others
 Fixed Sof: N2(0.25) C1(0.25) H1A(0.29167) C4(0.5) H4(0.5)
6.a Aromatic/amide H refined with riding coordinates:
 C1(H1A)
;
_atom_sites_solution_hydrogens   mixed
_atom_sites_solution_primary     direct
_atom_sites_solution_secondary   ?
loop_
_atom_site_label
_atom_site_type_symbol
_atom_site_fract_x
_atom_site_fract_y
_atom_site_fract_z
_atom_site_U_iso_or_equiv
_atom_site_adp_type
_atom_site_occupancy
_atom_site_site_symmetry_order
_atom_site_calc_flag
_atom_site_refinement_flags_posn
_atom_site_refinement_flags_adp
_atom_site_refinement_flags_occupancy
_atom_site_disorder_assembly
_atom_site_disorder_group
Co1 Co 0.44082(2) 0.55918(2) 0.44082(2) 0.0151(4) Uani 1 6 d S T P . .
O1 O 0.5000 0.58067(14) 0.5000 0.0160(8) Uani 1 8 d DS T P . .
N1 N 0.38787(6) 0.52650(10) 0.38787(6) 0.0244(6) Uani 1 2 d S T P . .
N2 N 0.35251(8) 0.54302(12) 0.35251(8) 0.0326(7) Uani 0.5 2 d S T P A 4
C2 C 0.33019(11) 0.5000 0.33019(11) 0.0348(11) Uani 1 4 d S T P . .
C3 C 0.28909(12) 0.5000 0.28909(12) 0.0416(13) Uani 1 4 d S T P A .
C1 C 0.35251(8) 0.54302(12) 0.35251(8) 0.0326(7) Uani 0.5 2 d S T P A 3
H1A H 0.3446 0.5780 0.3446 0.039 Uiso 0.5833 2 calc RS T P A 3
C4 C 0.2779(3) 0.5450(2) 0.2610(3) 0.056(4) Uani 0.5 1 d . . . A -1
H4 H 0.304(2) 0.573(3) 0.271(3) 0.067 Uiso 0.5 1 d R . . B -1
H1 H 0.5000 0.6179(8) 0.5000 0.07(3) Uiso 1 8 d DS T P . .

loop_
_atom_site_aniso_label
_atom_site_aniso_U_11
_atom_site_aniso_U_22
_atom_site_aniso_U_33
_atom_site_aniso_U_23
_atom_site_aniso_U_13
_atom_site_aniso_U_12
Co1 0.0151(4) 0.0151(4) 0.0151(4) 0.00160(14) -0.00160(14) 0.00160(14)
O1 0.0178(11) 0.0124(17) 0.0178(11) 0.000 0.000 0.000
N1 0.0238(8) 0.0256(12) 0.0238(8) 0.0024(7) -0.0082(10) 0.0024(7)
N2 0.0323(10) 0.0331(15) 0.0323(10) 0.0049(8) -0.0153(13) 0.0049(8)
C2 0.0319(15) 0.041(2) 0.0319(15) 0.000 -0.0192(19) 0.000
C3 0.0418(17) 0.041(3) 0.0418(17) 0.000 -0.030(2) 0.000
C1 0.0323(10) 0.0331(15) 0.0323(10) 0.0049(8) -0.0153(13) 0.0049(8)
C4 0.063(7) 0.040(2) 0.065(7) 0.013(3) -0.048(6) -0.016(3)

_geom_special_details            
;
 All esds (except the esd in the dihedral angle between two l.s. planes)
 are estimated using the full covariance matrix.  The cell esds are taken
 into account individually in the estimation of esds in distances, angles
 and torsion angles; correlations between esds in cell parameters are only
 used when they are defined by crystal symmetry.  An approximate (isotropic)
 treatment of cell esds is used for estimating esds involving l.s. planes.
;
loop_
_geom_bond_atom_site_label_1
_geom_bond_atom_site_label_2
_geom_bond_distance
_geom_bond_site_symmetry_2
_geom_bond_publ_flag
Co1 Co1 2.9990(8) 99_565 ?
Co1 Co1 2.9990(8) 100_655 ?
Co1 Co1 2.9990(8) 98_556 ?
Co1 O1 2.1893(10) 105_666 ?
Co1 O1 2.1893(10) 101_666 ?
Co1 O1 2.1893(10) . ?
Co1 N1 2.070(2) . ?
Co1 N1 2.070(2) 12_665 ?
Co1 N1 2.070(2) 6_566 ?
O1 Co1 2.1894(10) 3_656 ?
O1 Co1 2.1894(10) 98_556 ?
O1 Co1 2.1894(10) 100_655 ?
O1 H1 0.94(2) . ?
N1 N1 1.343(5) 99_565 ?
N1 N2 1.334(4) . ?
N2 C2 1.352(4) . ?
C2 N2 1.352(4) 99_565 ?
C2 C3 1.473(6) . ?
C2 C1 1.352(4) 99_565 ?
C3 C4 1.375(6) . ?
C4 H4 0.99(7) . ?

loop_
_geom_angle_atom_site_label_1
_geom_angle_atom_site_label_2
_geom_angle_atom_site_label_3
_geom_angle
_geom_angle_site_symmetry_1
_geom_angle_site_symmetry_3
_geom_angle_publ_flag
Co1 Co1 Co1 90.0 100_655 99_565 ?
Co1 Co1 Co1 90.0 98_556 99_565 ?
Co1 Co1 Co1 90.0 98_556 100_655 ?
O1 Co1 Co1 46.77(2) 101_666 99_565 ?
O1 Co1 Co1 46.77(2) . 100_655 ?
O1 Co1 Co1 104.40(9) . 99_565 ?
O1 Co1 Co1 46.77(2) 101_666 100_655 ?
O1 Co1 Co1 104.40(9) 101_666 98_556 ?
O1 Co1 Co1 104.40(9) 105_666 100_655 ?
O1 Co1 Co1 46.77(2) . 98_556 ?
O1 Co1 Co1 46.77(2) 105_666 99_565 ?
O1 Co1 Co1 46.77(2) 105_666 98_556 ?
O1 Co1 O1 82.61(13) 101_666 . ?
O1 Co1 O1 82.61(13) 101_666 105_666 ?
O1 Co1 O1 82.61(13) 105_666 . ?
N1 Co1 Co1 130.39(3) 6_566 99_565 ?
N1 Co1 Co1 130.39(3) 12_665 98_556 ?
N1 Co1 Co1 66.42(7) 12_665 100_655 ?
N1 Co1 Co1 66.42(7) 6_566 98_556 ?
N1 Co1 Co1 130.39(3) 12_665 99_565 ?
N1 Co1 Co1 130.39(3) . 98_556 ?
N1 Co1 Co1 66.42(7) . 99_565 ?
N1 Co1 Co1 130.39(3) . 100_655 ?
N1 Co1 Co1 130.39(3) 6_566 100_655 ?
N1 Co1 O1 90.50(8) . 101_666 ?
N1 Co1 O1 90.50(8) 12_665 101_666 ?
N1 Co1 O1 90.50(8) 6_566 105_666 ?
N1 Co1 O1 170.81(11) . . ?
N1 Co1 O1 90.50(8) 6_566 . ?
N1 Co1 O1 170.81(11) 6_566 101_666 ?
N1 Co1 O1 90.50(8) 12_665 . ?
N1 Co1 O1 90.50(8) . 105_666 ?
N1 Co1 O1 170.81(11) 12_665 105_666 ?
N1 Co1 N1 95.66(9) 12_665 6_566 ?
N1 Co1 N1 95.66(9) 12_665 . ?
N1 Co1 N1 95.66(9) 6_566 . ?
Co1 O1 Co1 151.21(18) . 3_656 ?
Co1 O1 Co1 86.46(4) . 98_556 ?
Co1 O1 Co1 86.46(4) 3_656 98_556 ?
Co1 O1 Co1 86.46(4) 3_656 100_655 ?
Co1 O1 Co1 86.46(4) . 100_655 ?
Co1 O1 Co1 151.21(18) 98_556 100_655 ?
Co1 O1 H1 104.40(9) . . ?
Co1 O1 H1 104.40(9) 3_656 . ?
Co1 O1 H1 104.40(9) 98_556 . ?
Co1 O1 H1 104.40(9) 100_655 . ?
N1 N1 Co1 113.58(7) 99_565 . ?
N2 N1 Co1 138.1(2) . . ?
N2 N1 N1 108.29(17) . 99_565 ?
N1 N2 C2 108.0(3) . . ?
N2 C2 N2 107.5(4) . 99_565 ?
N2 C2 C3 126.27(18) 99_565 . ?
N2 C2 C3 126.26(18) . . ?
C1 C2 C3 126.27(18) 99_565 . ?
C4 C3 C2 120.8(3) . . ?
C3 C4 H4 109(4) . . ?

_smtbx_masks_special_details     ?
loop_
_smtbx_masks_void_nr
_smtbx_masks_void_average_x
_smtbx_masks_void_average_y
_smtbx_masks_void_average_z
_smtbx_masks_void_volume
_smtbx_masks_void_count_electrons
_smtbx_masks_void_content
1 -0.067 -0.651 -0.126 10662.1 2995.1 ?

_shelx_res_file                  
;
TITL co8bdt_cu_a.res in Fm-3m
REM Old TITL Co8bdt_Cu in Fm-3c #226
REM SHELXT solution in Fm-3m
REM R1 0.154, Rweak 0.009, Alpha 0.076, Orientation as input
REM Formula found by SHELXT: C36 O15 N3 Co4
CELL 1.54184 25.336035 25.336035 25.336035 90 90 90
ZERR 3.99936 0.000176 0.000176 0.000176 0 0 0
LATT 4
SYMM -X,-Y,+Z
SYMM -X,+Y,-Z
SYMM +X,-Y,-Z
SYMM +Z,+X,+Y
SYMM +Z,-X,-Y
SYMM -Z,-X,+Y
SYMM -Z,+X,-Y
SYMM +Y,+Z,+X
SYMM -Y,+Z,-X
SYMM +Y,-Z,-X
SYMM -Y,-Z,+X
SYMM +Y,+X,-Z
SYMM -Y,-X,-Z
SYMM +Y,-X,+Z
SYMM -Y,+X,+Z
SYMM +X,+Z,-Y
SYMM -X,+Z,+Y
SYMM -X,-Z,-Y
SYMM +X,-Z,+Y
SYMM +Z,+Y,-X
SYMM +Z,-Y,+X
SYMM -Z,+Y,+X
SYMM -Z,-Y,-X
SFAC C H Co N O
UNIT 240 176 32 144 24
DFIX 0.95 O1 H1
EADP C1 N2
EXYZ C1 N2

L.S. 100
PLAN  2
BOND $H
LIST 6
ABIN
fmap 2
acta
OMIT -3 135
REM <olex2.extras>
REM <HklSrc "%.\\Co8bdt_Cu.hkl">
REM </olex2.extras>

WGHT    0.110800   33.175400
EXTI    0.000031
FVAR       0.09500
CO1   3    0.440816    0.559184    0.440816    10.16667    0.01513    0.01513 =
         0.01513    0.00160   -0.00160    0.00160
O1    5    0.500000    0.580668    0.500000    10.12500    0.01776    0.01241 =
         0.01776    0.00000    0.00000    0.00000
N1    4    0.387867    0.526497    0.387867    10.50000    0.02378    0.02561 =
         0.02378    0.00235   -0.00816    0.00235
PART 4
N2    4    0.352508    0.543022    0.352508    10.25000    0.03231    0.03312 =
         0.03231    0.00492   -0.01525    0.00492
PART 0
C2    1    0.330191    0.500000    0.330191    10.25000    0.03187    0.04061 =
         0.03187    0.00000   -0.01918    0.00000
C3    1    0.289094    0.500000    0.289094    10.25000    0.04180    0.04134 =
         0.04180    0.00000   -0.02962    0.00000
PART 3
C1    1    0.352508    0.543022    0.352508    10.25000    0.03231    0.03312 =
         0.03231    0.00492   -0.01525    0.00492
AFIX  43
H1A   2    0.344606    0.577986    0.344606    10.29167   -1.20000
AFIX   0
PART 0
PART -1
C4    1    0.277883    0.545049    0.260979    10.50000    0.06271    0.03996 =
         0.06483    0.01284   -0.04795   -0.01615
H4    2    0.303503    0.573027    0.270664    10.50000   -1.20000
PART 0
H1    2    0.500000    0.617933    0.500000    10.12500    0.06662
HKLF 4

REM  co8bdt_cu_a.res in Fm-3m
REM R1 =  0.0501 for     759 Fo > 4sig(Fo)  and  0.0513 for all     799 data
REM     42 parameters refined using      1 restraints

END

WGHT      0.1090     33.5750

REM Highest difference peak  0.625,  deepest hole -0.347,  1-sigma level  0.080
Q1    1   0.5000  0.6894  0.5000  10.12500  0.05    0.52
Q2    1   0.3492  0.6508  0.3492  10.16667  0.05    0.35
;
_shelx_res_checksum              88582
_shelx_fab_file                  
;
0 2 0 13.4967 -1.3084
0 2 2 72.2053 -17.2652
0 4 0 91.9045 -3.9040
0 4 2 71.2596 -2.2743
0 4 4 423.9611 3.1561
0 6 0 84.6185 -0.3829
0 6 2 -30.5957 16.1060
0 6 4 -61.1612 2.3932
0 6 6 231.5845 -35.5181
0 8 0 -159.3917 -4.0300
0 8 2 59.4013 12.3803
0 8 4 12.9055 9.1772
0 8 6 28.3897 -45.4937
0 8 8 -29.1034 -75.2485
0 10 0 106.0944 -0.8748
0 10 2 27.8098 13.5093
0 10 4 72.6342 9.8363
0 10 6 -19.0357 -44.2886
0 10 8 21.5193 -65.6635
0 10 10 35.1652 -55.9447
0 12 0 38.6607 2.8264
0 12 2 -57.0525 -0.6329
0 12 4 -26.7072 3.4643
0 12 6 23.2085 -11.9214
0 12 8 -19.5031 -19.6458
0 12 10 -10.7162 -12.9475
0 12 12 31.2499 -5.5799
0 14 0 22.0829 -2.2869
0 14 2 17.1700 -5.3127
0 14 4 3.0894 -1.5208
0 14 6 6.8459 20.7139
0 14 8 -17.0491 35.7261
0 14 10 7.4385 27.8481
0 14 12 7.2820 5.5996
0 14 14 -8.1578 -14.7803
0 16 0 -21.0959 -6.1495
0 16 2 11.2564 -7.6098
0 16 4 10.6578 -3.5339
0 16 6 21.2338 41.5070
0 16 8 27.8603 70.4928
0 16 10 12.1418 53.3314
0 16 12 7.3615 13.9828
0 16 14 6.2916 -26.5364
0 16 16 36.5870 -54.5101
0 18 0 -2.2557 -10.1412
0 18 2 3.3828 -8.9708
0 18 4 -4.1186 -5.8588
0 18 6 -9.4220 39.4338
0 18 8 -11.1577 67.3972
0 18 10 6.0578 51.1159
0 18 12 3.2085 11.3810
0 18 14 -10.4641 -22.8299
0 18 16 -0.3424 -54.6827
0 18 18 -14.1158 -49.8143
0 20 0 8.7884 -5.7701
0 20 2 -0.8202 -3.6491
0 20 4 9.2949 -3.0973
0 20 6 13.7841 17.4327
0 20 8 0.2622 28.4649
0 20 10 1.7353 22.4613
0 20 12 6.6798 5.6305
0 20 14 -2.6679 -12.4496
0 20 16 24.6438 -24.3522
0 20 18 10.5127 -21.8784
0 20 20 -2.6349 -7.0780
0 22 0 39.7141 1.1206
0 22 2 1.6940 3.4005
0 22 4 -1.3003 1.4493
0 22 6 6.7211 -11.5408
0 22 8 9.9256 -19.0868
0 22 10 -5.8181 -16.1482
0 22 12 7.7042 -6.3948
0 22 14 9.2289 4.6218
0 22 16 3.3996 16.8469
0 22 18 7.5203 15.9155
0 22 20 9.7289 9.3231
0 24 0 -28.8248 5.6388
0 24 2 6.2596 7.4404
0 24 4 6.2440 3.5082
0 24 6 -19.5012 -32.1587
0 24 8 -4.7048 -54.4535
0 24 10 -4.4416 -41.9573
0 24 12 -12.8893 -11.8621
0 24 14 10.6331 20.0380
0 24 16 -7.0324 42.0132
0 24 18 -4.3788 41.1941
0 26 0 -8.5291 6.7262
0 26 2 5.9474 5.8727
0 26 4 0.9561 1.8712
0 26 6 2.6386 -34.2152
0 26 8 7.3983 -57.3362
0 26 10 13.6056 -44.1920
0 26 12 3.5087 -11.7982
0 26 14 10.4269 20.8089
0 28 0 50.4181 5.1753
0 28 2 2.3102 4.7264
0 28 4 -4.0382 2.8062
0 28 6 6.8836 -16.9869
0 28 8 -1.0728 -33.5773
0 28 10 -2.9766 -27.0584
0 30 0 -21.5686 6.8355
0 30 2 -11.0044 2.7738
0 30 4 2.8952 -6.9291
1 1 1 185.5912 40.0246
1 3 1 -80.2394 21.8964
1 3 3 19.1907 -10.5171
1 5 1 -12.9488 2.3202
1 5 3 117.6999 -3.8847
1 5 5 -203.6046 5.1762
1 7 1 -136.6576 1.0862
1 7 3 95.7906 -6.9107
1 7 5 -30.1190 -2.7618
1 7 7 116.3182 19.5899
1 9 1 30.7105 -7.1470
1 9 3 -23.1404 -6.2723
1 9 5 -44.1369 -0.8339
1 9 7 1.3020 -8.9386
1 9 9 -23.7747 35.1908
1 11 1 -57.6674 -1.8200
1 11 3 -9.7013 -4.2594
1 11 5 -12.6648 4.9461
1 11 7 -19.7036 3.6244
1 11 9 -3.4112 -0.6629
1 11 11 -23.9652 11.7008
1 13 1 19.8608 4.2676
1 13 3 48.2119 -0.0928
1 13 5 -14.9117 1.3947
1 13 7 9.8844 0.4361
1 13 9 16.8904 -2.2469
1 13 11 -2.1123 2.4445
1 13 13 11.7927 0.6959
1 15 1 -31.6551 4.1483
1 15 3 -18.8800 1.3767
1 15 5 -15.4374 1.7823
1 15 7 -0.2569 -7.3010
1 15 9 -5.6256 -16.1290
1 15 11 -14.4243 -8.4152
1 15 13 7.2819 5.9276
1 15 15 -18.0308 8.9317
1 17 1 3.1628 5.1536
1 17 3 4.3654 4.1129
1 17 5 1.3326 -0.2577
1 17 7 -1.2870 -13.0226
1 17 9 0.2938 -15.8805
1 17 11 -8.5675 -5.7651
1 17 13 2.9447 -1.4014
1 17 15 -6.2494 -1.8527
1 17 17 5.5190 20.9567
1 19 1 5.0618 5.5668
1 19 3 5.3416 2.8094
1 19 5 -0.6324 -1.3064
1 19 7 1.4812 -8.3561
1 19 9 6.4812 -12.0287
1 19 11 -4.8126 -6.5879
1 19 13 2.5361 3.1407
1 19 15 0.4078 4.5340
1 19 17 -2.8051 1.1095
1 19 19 10.7187 9.2079
1 21 1 0.7275 1.4408
1 21 3 8.7397 -1.3696
1 21 5 -6.5074 -1.3371
1 21 7 -3.6143 -0.9377
1 21 9 1.1663 -3.0969
1 21 11 -11.2258 -2.0798
1 21 13 -2.5352 3.0066
1 21 15 -5.6123 6.5592
1 21 17 -1.0536 -4.0689
1 21 19 2.5612 2.7903
1 21 21 -8.8732 -3.5837
1 23 1 0.8381 -3.4305
1 23 3 -7.3230 -4.7742
1 23 5 -0.9903 -2.8173
1 23 7 -5.7842 5.6737
1 23 9 2.3345 8.9109
1 23 11 -0.0369 6.2736
1 23 13 7.3913 -2.0442
1 23 15 8.3017 -6.6620
1 23 17 3.3198 -5.0288
1 23 19 -2.1876 -3.4394
1 25 1 9.2430 -6.7378
1 25 3 6.8397 -2.0647
1 25 5 11.1892 0.8145
1 25 7 9.1291 8.8838
1 25 9 -3.5275 12.7364
1 25 11 0.7995 6.4403
1 25 13 -0.3243 -3.2743
1 25 15 3.5473 -7.4160
1 25 17 -1.0212 -4.3500
1 27 1 -0.6170 -4.2555
1 27 3 -9.2240 0.7399
1 27 5 -8.1603 -0.5298
1 27 7 -9.7498 7.6691
1 27 9 -3.5992 13.0013
1 27 11 -2.8225 4.9511
1 27 13 -6.4108 0.5717
1 29 1 6.4406 -5.1817
1 29 3 5.2264 -0.0568
1 29 5 3.7398 2.1127
1 29 7 5.1310 7.2224
2 2 2 -518.8500 -10.6838
2 4 2 22.5763 -3.3618
2 4 4 -84.1651 12.3628
2 6 2 -6.9255 1.2739
2 6 4 -29.3065 -3.4932
2 6 6 -116.0025 10.5950
2 8 2 -93.4029 10.7483
2 8 4 -19.9584 -2.7107
2 8 6 22.0127 31.2055
2 8 8 -98.5710 -6.6294
2 10 2 5.4109 15.5730
2 10 4 -11.2512 -8.9794
2 10 6 62.1684 21.1873
2 10 8 1.0039 37.8942
2 10 10 1.2705 -5.4273
2 12 2 -39.8763 2.8741
2 12 4 -8.2581 -3.2531
2 12 6 -15.7194 0.8535
2 12 8 -0.0910 8.8950
2 12 10 5.9730 5.1438
2 12 12 -4.2927 6.6429
2 14 2 12.2836 -7.8624
2 14 4 0.4059 1.8303
2 14 6 -3.1617 -11.8605
2 14 8 -21.2899 -10.7268
2 14 10 2.3151 -7.3768
2 14 12 -10.7406 -5.1918
2 14 14 -14.5476 6.7860
2 16 2 -7.9417 -9.3499
2 16 4 3.5651 -1.3775
2 16 6 23.3037 -19.6305
2 16 8 1.1225 -17.0851
2 16 10 -0.0602 -10.3925
2 16 12 3.9234 -6.6478
2 16 14 -7.8646 9.1029
2 16 16 13.3424 3.2091
2 18 2 -13.3186 -8.7626
2 18 4 -12.3060 0.5611
2 18 6 -9.8737 -14.2299
2 18 8 -11.7575 -18.9502
2 18 10 -11.0359 -14.5160
2 18 12 -1.2004 -5.5259
2 18 14 -31.1042 12.8417
2 18 16 -0.0379 25.7109
2 18 18 -14.2284 -0.6789
2 20 2 5.0238 -3.6452
2 20 4 0.7855 1.1924
2 20 6 1.1455 -6.2431
2 20 8 -7.4646 -8.2456
2 20 10 1.6877 -1.8330
2 20 12 -4.4979 -1.6179
2 20 14 -4.6275 -4.7759
2 20 16 2.0314 11.2213
2 20 18 1.2773 12.1594
2 20 20 -3.5794 7.5983
2 22 2 18.3529 3.7983
2 22 4 4.2210 4.8057
2 22 6 4.4935 5.5113
2 22 8 5.9018 5.8395
2 22 10 5.1339 2.9620
2 22 12 1.1677 2.3900
2 22 14 1.8252 -3.5306
2 22 16 -1.1882 -2.7048
2 22 18 3.8930 -6.9928
2 22 20 -2.2491 -6.0946
2 24 2 -14.9162 8.2051
2 24 4 -2.7442 2.3916
2 24 6 2.0984 13.3345
2 24 8 0.4519 15.4751
2 24 10 -11.5347 8.4142
2 24 12 -4.3953 4.8230
2 24 14 -4.0274 -0.8513
2 24 16 -4.1531 -15.6683
2 24 18 -6.7741 -10.4901
2 26 2 -13.8619 7.1512
2 26 4 0.8564 -0.9693
2 26 6 7.1111 12.7741
2 26 8 1.1247 17.0040
2 26 10 3.6431 9.8540
2 26 12 3.1742 4.7098
2 26 14 1.1323 -2.7599
2 28 2 12.1041 3.7467
2 28 4 3.1599 -0.9385
2 28 6 -0.3826 6.0149
2 28 8 -3.6145 3.5472
2 28 10 -1.3472 1.8924
2 30 2 -5.7717 -2.2224
2 30 4 -3.4073 0.7172
3 3 3 67.1260 2.8855
3 5 3 43.6394 7.8395
3 5 5 -108.8840 -20.3249
3 7 3 44.1773 -1.6261
3 7 5 33.1439 2.1291
3 7 7 123.1651 -3.3330
3 9 3 113.9093 -1.8534
3 9 5 -13.5780 2.0808
3 9 7 -21.1753 -30.1306
3 9 9 68.4810 -4.5801
3 11 3 -0.3829 -3.0037
3 11 5 -15.3034 6.1228
3 11 7 28.2339 -19.0951
3 11 9 -3.5822 -17.6621
3 11 11 -15.7679 -7.9410
3 13 3 11.1485 2.9385
3 13 5 32.2097 -0.1585
3 13 7 28.9622 6.1022
3 13 9 5.9885 9.2025
3 13 11 21.9516 -0.1048
3 13 13 17.0193 -14.0037
3 15 3 12.2381 4.1043
3 15 5 -13.0770 0.1183
3 15 7 -3.4512 19.6601
3 15 9 14.3753 14.5047
3 15 11 -9.6873 10.1903
3 15 13 5.2434 1.7133
3 15 15 -6.2414 -7.0766
3 17 3 14.3104 0.4823
3 17 5 -7.1977 3.1087
3 17 7 2.6467 25.4908
3 17 9 11.6693 18.7873
3 17 11 -11.1879 10.9543
3 17 13 11.8966 0.4463
3 17 15 -16.3360 -12.7987
3 17 17 4.2178 -2.2405
3 19 3 16.1940 -0.9427
3 19 5 11.4151 1.8261
3 19 7 1.2442 18.4899
3 19 9 15.1084 18.2048
3 19 11 4.7412 6.9465
3 19 13 6.7102 3.2962
3 19 15 2.8224 -14.8476
3 19 17 9.5115 -15.7426
3 19 19 13.0308 -8.7724
3 21 3 -13.6378 -1.0397
3 21 5 2.6097 -0.7196
3 21 7 -1.0102 1.9023
3 21 9 -9.2098 1.5253
3 21 11 -7.6571 -2.1507
3 21 13 -0.5213 2.8566
3 21 15 -2.2701 -0.5858
3 21 17 -4.2942 -4.0904
3 21 19 -0.7141 -1.3570
3 21 21 1.8150 -7.2286
3 23 3 2.2707 -1.4785
3 23 5 -3.6577 -4.5808
3 23 7 14.2430 -12.4591
3 23 9 5.7181 -10.0164
3 23 11 4.9738 -5.5440
3 23 13 6.6779 -3.2655
3 23 15 1.4560 6.6237
3 23 17 2.8256 11.9210
3 23 19 2.6058 9.8210
3 25 3 5.1993 -0.4742
3 25 5 13.6652 0.1129
3 25 7 -2.1250 -19.7781
3 25 9 7.1255 -18.0336
3 25 11 1.3663 -7.8585
3 25 13 -5.3032 -2.9394
3 25 15 0.4403 14.0696
3 27 3 -16.6858 -1.7817
3 27 5 -3.1370 -0.7406
3 27 7 1.8908 -16.5230
3 27 9 -4.7932 -11.3413
3 27 11 -0.6936 -4.9236
3 27 13 1.5280 -1.8356
3 29 3 6.3240 -1.9715
3 29 5 7.5219 1.1137
3 29 7 6.1827 -6.9754
4 4 4 140.8996 5.4222
4 6 4 77.7944 -9.6608
4 6 6 18.3699 9.7090
4 8 4 -45.4122 -10.8081
4 8 6 10.5769 -18.3596
4 8 8 -28.9856 0.4638
4 10 4 14.6910 -10.5518
4 10 6 36.9831 -2.9742
4 10 8 -14.4276 7.1627
4 10 10 35.1709 10.8060
4 12 4 -23.9785 -7.5985
4 12 6 -16.9621 -1.5779
4 12 8 -27.5706 -5.3342
4 12 10 3.1113 -2.1245
4 12 12 8.4188 7.6793
4 14 4 -10.6664 5.1451
4 14 6 3.7221 4.2650
4 14 8 0.8462 -6.8451
4 14 10 -8.4189 -4.6678
4 14 12 -8.0090 1.0442
4 14 14 5.5896 3.5244
4 16 4 6.9417 17.2492
4 16 6 15.7273 2.8110
4 16 8 -8.7022 -6.5851
4 16 10 19.7213 2.5988
4 16 12 16.2898 -3.0372
4 16 14 -8.0322 -5.6556
4 16 16 -10.4571 0.2751
4 18 4 -8.5043 17.3842
4 18 6 1.1710 -2.9957
4 18 8 -6.0818 -12.3222
4 18 10 -0.7194 0.6808
4 18 12 1.6249 -1.5491
4 18 14 -15.2375 -5.3755
4 18 16 6.4198 -0.8077
4 18 18 -18.5457 -0.2824
4 20 4 -6.3636 7.3237
4 20 6 -4.5819 -1.7004
4 20 8 7.4361 -7.0905
4 20 10 -0.3943 -1.4210
4 20 12 6.5250 -3.0440
4 20 14 3.1483 -0.2302
4 20 16 6.5081 4.3908
4 20 18 0.9837 2.1747
4 20 20 3.9159 5.9151
4 22 4 11.3785 -4.6882
4 22 6 6.2234 0.5038
4 22 8 0.8341 0.9023
4 22 10 4.9585 1.3317
4 22 12 1.9906 2.3626
4 22 14 1.1456 1.3677
4 22 16 3.5718 -0.6435
4 22 18 6.8818 -2.7357
4 22 20 -3.7142 -1.0173
4 24 4 -16.5153 -13.6393
4 24 6 1.3014 -1.3002
4 24 8 -9.3575 4.7115
4 24 10 -3.0184 1.0851
4 24 12 -3.4586 2.7019
4 24 14 -7.0878 0.0151
4 24 16 1.4158 -5.8912
4 24 18 -6.9378 2.8839
4 26 4 3.0491 -13.5428
4 26 6 1.3897 -1.2500
4 26 8 1.9386 8.7889
4 26 10 5.6644 0.1430
4 26 12 8.4002 -0.5261
4 26 14 4.4460 1.4352
4 28 4 5.0448 -5.5611
4 28 6 -2.5088 2.6915
4 28 8 2.1665 6.7848
4 28 10 2.0504 -0.8047
5 5 5 24.1156 0.4280
5 7 5 -33.9621 19.5185
5 7 7 -33.2784 -6.5290
5 9 5 -54.8646 9.1804
5 9 7 25.7660 27.9635
5 9 9 -35.3852 -8.1984
5 11 5 -65.7897 6.2440
5 11 7 -13.7031 7.5540
5 11 9 -13.8098 8.5081
5 11 11 -43.0919 -4.1606
5 13 5 -0.2590 2.2429
5 13 7 -4.7712 -1.4155
5 13 9 8.9200 1.8028
5 13 11 4.1111 2.8691
5 13 13 0.4526 4.5730
5 15 5 -1.1560 -19.3342
5 15 7 -11.6409 -11.0659
5 15 9 -2.4078 -10.6065
5 15 11 -11.2628 -8.6328
5 15 13 2.8839 4.5200
5 15 15 -15.0894 3.1110
5 17 5 -7.7632 -29.7506
5 17 7 -9.3993 -3.3799
5 17 9 0.2098 -13.8845
5 17 11 -20.3420 -15.8628
5 17 13 12.4704 6.5092
5 17 15 -12.0623 13.1991
5 17 17 -32.3050 -1.2787
5 19 5 -3.6720 -20.1808
5 19 7 20.3705 1.1835
5 19 9 12.8602 -7.1441
5 19 11 -0.9445 -8.5620
5 19 13 6.0885 5.6696
5 19 15 0.1927 10.1166
5 19 17 6.8222 6.3731
5 19 19 -9.2737 2.2142
5 21 5 -13.9318 -1.6779
5 21 7 -13.0412 0.8131
5 21 9 -0.9854 0.1185
5 21 11 -8.4667 -0.4899
5 21 13 -9.2654 0.7953
5 21 15 -6.3189 -2.4536
5 21 17 -3.2066 1.3679
5 21 19 -2.9665 1.0306
5 21 21 -2.0725 1.5373
5 23 5 5.1028 17.1891
5 23 7 -0.5815 4.5507
5 23 9 7.1421 7.0304
5 23 11 -0.6448 2.7018
5 23 13 0.4898 -3.3048
5 23 15 6.6587 -1.5986
5 23 17 -4.8609 -2.1556
5 23 19 -4.0223 -8.0273
5 25 5 -2.9485 22.3800
5 25 7 -1.5516 5.8416
5 25 9 -1.8602 10.1712
5 25 11 -1.7327 10.1829
5 25 13 4.7819 -1.8445
5 25 15 -2.1404 -4.7770
5 27 5 -3.3989 14.4180
5 27 7 -4.6984 2.2245
5 27 9 0.2152 4.6871
5 27 11 -2.7019 10.2495
5 29 5 -2.2000 5.7470
5 29 7 2.0326 -2.4706
6 6 6 75.6854 -13.7128
6 8 6 -20.3258 -10.5079
6 8 8 -48.0909 17.2628
6 10 6 37.3507 3.3658
6 10 8 22.2422 -22.4868
6 10 10 37.1878 7.8393
6 12 6 16.3571 1.8373
6 12 8 -10.3986 0.4798
6 12 10 2.8853 -4.3061
6 12 12 10.3903 -9.9238
6 14 6 25.8234 3.7492
6 14 8 3.6772 8.7122
6 14 10 6.7734 9.6321
6 14 12 -1.0457 -1.4316
6 14 14 -7.2406 -12.2143
6 16 6 3.6828 15.2460
6 16 8 -1.3668 8.1212
6 16 10 13.0245 20.2793
6 16 12 8.3976 8.7029
6 16 14 7.5497 -5.0922
6 16 16 11.3655 3.9805
6 18 6 7.9007 15.8600
6 18 8 -3.5708 2.3679
6 18 10 -2.0796 20.2968
6 18 12 -4.1007 6.4016
6 18 14 -8.2510 -11.4798
6 18 16 -1.2950 -6.5583
6 18 18 -1.1067 4.7187
6 20 6 -0.2216 7.6445
6 20 8 4.1175 1.1185
6 20 10 -7.7891 8.2081
6 20 12 4.9658 1.2012
6 20 14 -3.1773 -3.9947
6 20 16 6.3157 -4.9435
6 20 18 -2.6734 -3.0967
6 20 20 -2.6968 -9.7417
6 22 6 15.8749 -5.1579
6 22 8 5.9062 -1.4018
6 22 10 2.5403 -2.4286
6 22 12 4.0663 0.0280
6 22 14 5.2385 1.8692
6 22 16 6.3755 -0.5936
6 22 18 -8.2066 3.3780
6 22 20 2.7665 4.4129
6 24 6 -9.9649 -12.4897
6 24 8 -4.9124 -6.0501
6 24 10 5.2971 -13.9699
6 24 12 -2.5179 -3.7542
6 24 14 -8.4786 4.1846
6 24 16 1.2462 5.1870
6 26 6 5.0979 -10.0400
6 26 8 5.2692 -5.4996
6 26 10 3.8022 -15.9753
6 26 12 4.7849 -7.7231
6 26 14 2.6995 8.7357
6 28 6 8.8338 -5.0393
6 28 8 -2.2155 0.1190
6 28 10 -2.7589 -7.8778
7 7 7 10.6182 14.1213
7 9 7 32.5330 -10.2757
7 9 9 -10.8448 -23.2118
7 11 7 -13.7125 -14.4889
7 11 9 -1.6399 9.7958
7 11 11 21.8676 -3.1634
7 13 7 35.7459 0.6770
7 13 9 29.9333 -4.7793
7 13 11 -13.6491 -0.0084
7 13 13 18.3549 21.8106
7 15 7 9.9118 8.6804
7 15 9 -0.9825 -2.2600
7 15 11 -11.1721 -12.2604
7 15 13 8.7174 -2.9793
7 15 15 0.2958 2.2368
7 17 7 -20.1780 8.9038
7 17 9 -0.7294 0.0291
7 17 11 1.1155 -11.4881
7 17 13 -10.5975 -1.4922
7 17 15 -7.0555 -0.7748
7 17 17 15.3219 -18.8791
7 19 7 5.7629 5.1961
7 19 9 10.3062 0.4088
7 19 11 -6.6794 -6.2031
7 19 13 18.8653 0.3170
7 19 15 7.1844 5.9970
7 19 17 -5.2849 -3.4047
7 19 19 2.7493 3.5722
7 21 7 -5.5782 -0.5779
7 21 9 -2.6368 -2.0626
7 21 11 -12.9592 -2.8706
7 21 13 -0.2195 -0.6578
7 21 15 3.8719 2.0775
7 21 17 -3.2124 -0.6306
7 21 19 3.0672 -1.0270
7 23 7 5.6101 -4.4522
7 23 9 3.0663 -0.8260
7 23 11 11.0739 2.6682
7 23 13 5.0260 -1.3254
7 23 15 1.3641 0.0325
7 23 17 1.7732 -1.6727
7 25 7 4.0591 -7.0330
7 25 9 -0.9025 3.5453
7 25 11 -0.8878 10.1103
7 25 13 2.6875 2.5280
7 25 15 3.1282 -5.2638
7 27 7 -2.7687 -8.5502
7 27 9 7.3610 1.4425
7 27 11 -6.8028 6.4649
8 8 8 -68.5612 -5.6535
8 10 8 -7.9185 19.5448
8 10 10 0.7942 16.6276
8 12 8 -27.3857 9.0910
8 12 10 -7.9119 -1.2596
8 12 12 -15.4466 -11.0502
8 14 8 -16.8513 -19.1916
8 14 10 16.6016 1.5094
8 14 12 -7.3247 2.8879
8 14 14 -31.4782 -15.9407
8 16 8 -5.3703 -25.6707
8 16 10 -5.6393 -6.7198
8 16 12 2.2647 7.5067
8 16 14 6.5789 2.3962
8 16 16 3.8287 18.4232
8 18 8 4.7821 -22.6735
8 18 10 -12.5021 -8.3613
8 18 12 -4.2094 1.0499
8 18 14 -6.0339 -1.8517
8 18 16 -8.1491 6.2914
8 18 18 -6.6358 16.4648
8 20 8 -14.4340 -8.9375
8 20 10 6.7787 -3.0592
8 20 12 4.1425 1.6057
8 20 14 -13.3388 -1.5868
8 20 16 8.1587 -2.0731
8 20 18 1.2204 3.6985
8 20 20 -7.0172 -16.2279
8 22 8 6.0708 7.2674
8 22 10 1.3219 3.8585
8 22 12 7.6653 3.6719
8 22 14 3.1948 0.0158
8 22 16 1.0246 2.3588
8 22 18 -1.7101 8.2300
8 24 8 -5.6072 17.1401
8 24 10 -6.9648 3.2793
8 24 12 -8.4555 1.1917
8 24 14 -4.2914 -2.6826
8 24 16 -1.3309 -1.6141
8 26 8 -5.4346 20.8871
8 26 10 1.0933 0.6770
8 26 12 5.1681 -2.3835
8 28 8 0.0930 14.1568
9 9 9 13.8820 7.1260
9 11 9 -6.7506 -15.5428
9 11 11 -15.0159 1.9722
9 13 9 5.4832 0.1886
9 13 11 3.8813 -1.9213
9 13 13 16.0619 17.0862
9 15 9 8.7127 27.7125
9 15 11 -2.6611 -0.5970
9 15 13 5.2592 1.4651
9 15 15 9.7900 -3.4125
9 17 9 -3.1242 25.2540
9 17 11 -3.7899 5.5523
9 17 13 -2.4500 2.3625
9 17 15 -4.6281 -1.3828
9 17 17 1.8093 -24.4240
9 19 9 19.4730 15.8328
9 19 11 4.1538 5.6255
9 19 13 4.3809 1.1698
9 19 15 1.9287 7.4831
9 19 17 1.7503 -0.6277
9 19 19 1.4605 0.3561
9 21 9 -5.7238 2.1850
9 21 11 -7.9084 -0.8618
9 21 13 -0.5650 -0.8436
9 21 15 -8.5093 0.7247
9 21 17 2.7922 -5.5240
9 21 19 2.2690 -3.6596
9 23 9 3.1295 -8.6084
9 23 11 -0.0881 -5.8195
9 23 13 -0.4582 -3.7059
9 23 15 4.2827 -1.4546
9 23 17 -0.9745 -3.6160
9 25 9 3.9625 -17.8123
9 25 11 -1.9462 -2.3350
9 25 13 -1.0656 -2.9763
9 27 9 -1.9018 -18.1125
10 10 10 40.5544 -10.9441
10 12 10 18.3848 7.8229
10 12 12 1.4841 -10.7351
10 14 10 -5.0055 2.2325
10 14 12 -6.3960 0.2015
10 14 14 18.9865 -14.8730
10 16 10 16.1664 -12.3603
10 16 12 11.1736 1.2315
10 16 14 -3.7707 -5.4083
10 16 16 12.6484 18.0585
10 18 10 4.6507 -6.0752
10 18 12 -2.9913 0.4571
10 18 14 -8.5403 -10.0816
10 18 16 6.3132 -6.0631
10 18 18 -0.7613 11.4452
10 20 10 -6.8915 -2.7789
10 20 12 -1.2081 1.0013
10 20 14 4.6508 -5.2393
10 20 16 -5.3022 -8.7817
10 20 18 1.3338 -0.0468
10 20 20 7.5560 -10.8374
10 22 10 -1.0073 -1.2270
10 22 12 7.8987 1.6294
10 22 14 -0.2627 2.7716
10 22 16 6.9843 6.2883
10 22 18 0.1515 7.3322
10 24 10 1.9979 1.8565
10 24 12 -0.9026 2.2413
10 24 14 -3.0467 7.1047
10 26 10 5.1451 6.0404
10 26 12 -5.9310 -1.3155
11 11 11 -25.5248 10.2625
11 13 11 5.0737 -8.1165
11 13 13 -1.3561 12.5607
11 15 11 -9.3400 -12.1989
11 15 13 -11.5116 1.7143
11 15 15 -7.4535 5.7725
11 17 11 -21.8655 -10.4491
11 17 13 5.8129 -1.9932
11 17 15 -2.1849 5.7286
11 17 17 -17.0727 -14.3668
11 19 11 8.1841 -10.4507
11 19 13 2.9397 -1.4290
11 19 15 -2.9179 14.6468
11 19 17 6.9495 8.6462
11 19 19 -2.3822 1.0793
11 21 11 -3.7409 -1.1192
11 21 13 -8.1938 -0.1694
11 21 15 -6.6572 2.6412
11 21 17 2.9231 -0.5265
11 23 11 -3.3994 6.8033
11 23 13 8.8797 -0.0327
11 23 15 1.9147 -8.9015
11 25 11 1.9579 10.2427
11 25 13 -1.4925 2.2615
12 12 12 -4.6138 -2.1463
12 14 12 -6.3276 9.1830
12 14 14 -3.6703 -9.1531
12 16 12 5.1267 16.4020
12 16 14 -2.1549 2.7431
12 16 16 -3.6696 0.7192
12 18 12 -6.3479 18.8902
12 18 14 -6.5421 1.7397
12 18 16 0.8674 -5.1093
12 18 18 11.9469 -0.0196
12 20 12 1.5704 9.2180
12 20 14 1.4448 -0.3544
12 20 16 -5.4842 -7.5831
12 20 18 -3.1832 -1.1932
12 22 12 -4.9742 -4.5657
12 22 14 -3.3648 -0.8306
12 22 16 3.3649 4.2065
12 24 12 2.3409 -13.1634
12 24 14 -3.7083 -3.8898
13 13 13 18.7020 -5.2348
13 15 13 15.3972 -7.5212
13 15 15 -3.7654 5.2424
13 17 13 -8.5575 -12.0839
13 17 15 -1.8850 -9.3205
13 17 17 8.6321 2.4005
13 19 13 8.0702 -10.3053
13 19 15 -2.8757 -2.5146
13 19 17 3.3706 1.6333
13 19 19 5.0107 7.2818
13 21 13 0.4271 -0.8589
13 21 15 -2.1354 -0.1528
13 21 17 -4.8129 -2.0454
13 23 13 -2.3653 6.4544
14 14 14 -21.7425 10.2117
14 16 14 8.6705 2.2474
14 16 16 -1.5681 -8.3841
14 18 14 2.8203 1.8677
14 18 16 -4.8088 14.4218
14 18 18 -4.8804 -6.8708
14 20 14 -10.1744 -3.1864
14 20 16 2.0832 2.3474
14 20 18 0.2850 -1.5442
14 22 14 4.7633 1.8329
15 15 15 -5.4416 -8.6963
15 17 15 -1.1630 7.4475
15 17 17 -3.0274 11.6314
15 19 15 8.5321 6.9961
15 19 17 -2.0634 -13.9699
15 21 15 -3.0671 4.2197
16 16 16 6.8678 3.7944
16 18 16 4.1552 -12.5648
16 18 18 0.8205 -8.8136
16 20 16 -0.2041 -5.0748
17 17 17 -1.3479 -2.5143
0 0 0 0.0 0.0
;
_shelx_fab_checksum              19620
_olex2_submission_special_instructions 'No special instructions were received'
_oxdiff_exptl_absorpt_empirical_details 
;
Empirical correction (ABSPACK) includes:
- Absorption correction using spherical harmonics
- Frame scaling
- Detector area scaling
;
_oxdiff_exptl_absorpt_empirical_full_max 2.723
_oxdiff_exptl_absorpt_empirical_full_min 0.729
